# Supplementary material for: Gaps Between Awareness and Prevention of West Nile Virus Among Horse Owners in an Endemic Country: A Cross-Sectional Study from Romania
Source: Vet Sci. 2026 Mar 1;13(3):239. doi: 10.3390/vetsci13030239 (PMC13030259; doi:10.3390/vetsci13030239)
Supplement: Supplementary file 1 [file vetsci-13-00239-s001.zip]

Archive with 1 entries (1 files):
- vetsci-4119186-supplementary.pdf
